# Supplementary material for: OrgaMapper: a robust and easy-to-use workflow for analyzing organelle positioning
Source: BMC Biol. 2024 Sep 30;22:220. doi: 10.1186/s12915-024-02015-8 (PMC11440938; doi:10.1186/s12915-024-02015-8)
Supplement: Supplementary file 2 — Additional file 2. Workflow score. Usability score of different workflows assessed according to availability of documentation (Docu), test data (Test), how easy the workflow is to adjust (Adjust), easy of install (Install), availability of analysis (Analysis). [file 12915_2024_2015_MOESM2_ESM.xlsx]

## Sheet: workflow score
Workflow	Docu	Test	Adjust	Install	Analysis	Score	Usability Score
Filipek et al. 2017	1	0	0	2	0	3	*
Ba et al. 2018	1	0	0	0	1	2	*
Paul Baggethun	1	0	0	1	0	2	*
Klickstein et al 2018	2	2	1	1	0	6	**
This workflow	2	2	2	2	2	10	***
Additional file 2: workflow score
Docu: 0 - no documentation, 1 - basic documentation, 2 - extensive documentation
Test: 0 - no test data, 1 - test data from other source, 2- test data provided
Adjust: 0 - no GUI, 1 - basic GUI, 2 - interactive GUI
Install: 0 - no download, 1 - script download, 2 - update site
Analysis: 0 - no analysis, 1- basic script, 2 - extensive interactive analysis
