# Supplementary material for: OrgaMapper: a robust and easy-to-use workflow for analyzing organelle positioning
Source: BMC Biol. 2024 Sep 30;22:220. doi: 10.1186/s12915-024-02015-8 (PMC11440938; doi:10.1186/s12915-024-02015-8)
Supplement: Supplementary file 4 — Additional file 4. OrgaMapper measurements. Table listing measured parameters with information provided on measurement type, if available as standard or optional parameter, exact name of variable and a short description of what is measured. [file 12915_2024_2015_MOESM4_ESM.xlsx]

## Sheet: Tabellenblatt1
Measurement type	Standard or optional	Variable name	Description
Per detection	Standard	x_detection	Location of detection in image on x axis (in pixel)
Per detection	Standard	y_detection	Location of detection in image on y axis (in pixel)
Per detection	Standard	orga_distance_nucleus_pixel	Distance of detection from nucleus edge (in pixel)
Per detection	Standard	orga_distance_nucleus_calibrated	Distance of detection from nucleus edge (in calibrated units)
Per detection	Standard	orga_detection_peak	Intensity of detection in detection channel (A.U.)
Per detection	Optional	measure_detection_peak	If measurement channel exists: intensity of detection in measurement channel (A.U.)
Per detection	Standard	orga_detection_peak_backsub	orga_detection_peak - orga_background (Fluoresence A.U.)
Per detection	Optional	measure_detection_peak_backsub	measure_detection_peak - measure_background (Fluoresence A.U.)
Per detection	Standard	orga_distance_nucleus_normalized	orga_distance_nucleus_calibrated / ferets (calibrated units)
Per detection	Optional	orga_meanDistance_membrane_pixel	distance of detection from membrane (pixel)
Per detection	Optional	orga_meanDistance_membrane_calibrated	distance of detection from membrane (calibrated units)
Per detection	Optional	orga_meanDistance_membrane_normalized	orga_meanDistance_membrane_calibrated / ferets (calibrated units)
Per cell	Standard	ferets	Feret's diameter of segmented cell (in calibrated units)
Per cell	Standard	cell_area	Cell area of segmented cell (in calibrated units)
Per cell	Standard	orga_numberOfDetections	Number of detections per cell
Per cell	Standard	orga_intensity	Mean intensity of detection channel in cytoplasmic area (A.U.)
Per image	Standard	orga_background	Mean intensity of image in detection channel outside of total segmented area (A.U.)
Per cell	Standard	x_nucleus_center_mass	x-coordinate center of mass of nucleus mask (pixels)
Per cell	Standard	y_nucleus_center_mass	y-coordinate center of mass of nucleus mask (pixels)
Per cell	Optional	measure_intensity	If measurement channel exists: Mean intensity of measurement channel in cytoplasmic area (A.U.)
Per image	Optional	measure_background	If measurement channel exists: Mean intensity of image in measurement channel outside of total segmented area (A.U.)
Per cell	Standard	orga_intensity_backsub	orga_intensity - orga_background (Fluoresence A.U.)
Per cell	Optional	measure_intensity_backsub	measure_intensity - measure_background (Fluoresence A.U.)
Per cell	Standard	orga_meanDistance_nucleus_pixel	mean distance of organelles from nucleus (pixels)
Per cell	Standard	orga_meanDistance_nucleus_calibrated	mean distance of organelles from nucleus (calibrated units)
Per cell	Standard	measure_intensityOnDetection	signal at detection in organelle channel (Fluoresence A.U.)
Per cell	Standard	orga_intensityOnDetection_backsub	measure_intensityOnDetection - orga_background (Fluoresence A.U.)
Per cell	Standard	orga_meanDistance_nucleus_normalized	orga_meanDistance_nucleus_calibrated / ferets (calibrated units)
Per cell	Optional	orga_meanDistance_membrane_pixel	mean distance of organelles from membrane (pixels)
Per cell	Optional	orga_meanDistance_membrane_calibrated	mean distance of organelles from membrane (calibrated units)
Per cell	Optional	orga_meanDistance_membrane_normalized	orga_meanDistance_membrane_calibrated / ferets (calibrated units)
Per px in cytoplasm	Standard	xIntensity	Location of px in cytoplasmic area in image on x axis (in pixel)
Per px in cytoplasm	Standard	yIntensity	Location of px in cytoplasmic area in image on y axis (in pixel)
Per px in cytoplasm	Standard	intensityDistanceRaw	Distance of pixel from nucleus edge (in pixel)
Per px in cytoplasm	Standard	intensityDistanceCalibrated	Distance of pixel from nucleus edge (in calibrated units)
Per px in cytoplasm	Standard	orgaIntensity	Intensity of pixel in cytoplasmic area in detection channel (A.U.)
Per px in cytoplasm	Standard	measureIntensity	If measurement channel exists: Intensity of px in cytoplasmic area in measurement channel (A.U.)
Intensity profiles	Standard	intensityDistanceCalibrated	binned distance (calibrated units)
Intensity profiles	Standard	orga_mean	average signal in organell channel in bin (Fluoresence A.U.)
Intensity profiles	Optional	measure_mean	average signal in measurement channel in bin (Fluoresence A.U.)
